# Supplementary material for: Development and Validation of Liquid Chromatography-Tandem Mass Spectrometry Methods for the Quantification of Cefquinome, Ceftiofur, and Desfuroylceftiofuracetamide in Porcine Feces with Emphasis on Analyte Stability
Source: Molecules. 2021 Jul 29;26(15):4598. doi: 10.3390/molecules26154598 (PMC8348739; doi:10.3390/molecules26154598)
Supplement: Supplementary file 1 [file molecules-26-04598-s001.zip]

Archive with 1 entries (1 files):
- molecules-1272865-supplementary.pdf
